# Supplementary material for: Double Network Physical Crosslinked Hydrogel for Healing Skin Wounds: New Formulation Based on Polysaccharides and Zn2+
Source: Int J Mol Sci. 2023 Aug 22;24(17):13042. doi: 10.3390/ijms241713042 (PMC10488206; doi:10.3390/ijms241713042)
Supplement: Supplementary file 1 [file ijms-24-13042-s001.zip]

Archive with 1 entries (1 files):
- ijms-2535932-supplementary.pdf
